# Supplementary material for: The Effects of Flavonoid Apigenin on Male Reproductive Health: Inhibition of Spermatogonial Proliferation through Downregulation of Prmt7/Akt3 Pathway
Source: Int J Mol Sci. 2021 Nov 11;22(22):12209. doi: 10.3390/ijms222212209 (PMC8621337; doi:10.3390/ijms222212209)
Supplement: Supplementary file 1 [file ijms-22-12209-s001.zip]

Archive with 1 entries (1 files):
- ijms-1434110-supplementary.pdf
